# Supplementary material for: Target discrimination and PAM profiling of the Thermotoga maritima type I-B CRISPR system
Source: Biochem J. 2026 May 21;483(6):981–92. doi: 10.1042/BCJ20260189 (PMC13199841; doi:10.1042/BCJ20260189)
Supplement: Supplementary S3 [file BCJ-2026-0189_supp1.xlsx]

## Sheet: Binding Data
PAM	Read Counts								Normalized Read Counts								Enrichment				Mean	Stdev
	#1		#2		#3		#4		#1		#2		#3		#4
	Unbound	Bound	Unbound	Bound	Unbound	Bound	Unbound	Bound	Unbound	Bound	Unbound	Bound	Unbound	Bound	Unbound	Bound	#1	#2	#3	#4
AAA	8008	1969	12169	1779	1267	1150	957	458	0.0190646	0.00384887	0.0255859	0.00333554	0.0186749	0.00998299	0.0186437	0.00809573	0.201885	0.130366	0.534566	0.434234	0.325263	0.190516
AAC	9904	971	11638	853	1764	670	1128	294	0.0235784	0.00189805	0.0244694	0.00159933	0.0260004	0.00581617	0.021975	0.00519683	0.0804992	0.0653605	0.223695	0.236488	0.151511	0.0910974
AAG	11135	593	11078	485	1809	775	1276	313	0.0265091	0.00115916	0.023292	0.000909352	0.0266637	0.00672766	0.0248583	0.00553267	0.0437268	0.0390414	0.252315	0.222569	0.139413	0.11386
AAT	5550	1860	7296	437	960	378	610	173	0.0132129	0.0036358	0.0153402	0.000819354	0.0141499	0.00328136	0.0118837	0.003058	0.275171	0.0534123	0.2319	0.257328	0.204453	0.102247
ACA	1699	8462	3498	11032	115	2009	117	1024	0.0040448	0.0165409	0.0073547	0.0206845	0.00169504	0.0174398	0.00227932	0.0181005	4.08943	2.81241	10.2887	7.94117	6.28294	3.44733
ACC	19445	5456	16105	1596	6598	803	4585	386	0.0462927	0.010665	0.0338615	0.00299242	0.0972511	0.00697073	0.0893222	0.00682304	0.230383	0.0883725	0.0716776	0.0763868	0.116705	0.0761103
ACG	4929	863	4488	749	1314	456	917	194	0.0117345	0.00168693	0.00943622	0.00140434	0.0193677	0.00395847	0.0178644	0.0034292	0.143759	0.148824	0.204385	0.191957	0.172231	0.0304496
ACT	6784	1636	6797	1401	1006	887	807	400	0.0161507	0.00319794	0.014291	0.00262681	0.0148279	0.00769992	0.0157215	0.00707051	0.198007	0.183809	0.519285	0.449735	0.337709	0.171971
AGA	9873	2724	9577	1987	948	1199	746	505	0.0235046	0.00532469	0.0201361	0.00372553	0.013973	0.0104083	0.0145331	0.00892652	0.226538	0.185018	0.744889	0.614219	0.442666	0.279203
AGC	14237	826	12473	861	2491	966	1686	376	0.033894	0.00161461	0.026225	0.00161433	0.036716	0.00838571	0.0328456	0.00664628	0.047637	0.0615569	0.228394	0.202349	0.134984	0.0936027
AGG	7743	692	6821	505	2653	285	1705	156	0.0184337	0.00135267	0.0143415	0.000946851	0.0391038	0.00247404	0.0332158	0.0027575	0.0733804	0.0660219	0.0632686	0.0830177	0.0714221	0.00883053
AGT	9379	820	9459	717	1531	707	1069	328	0.0223286	0.00160288	0.019888	0.00134434	0.0225661	0.00613737	0.0208256	0.00579782	0.0717861	0.0675956	0.271972	0.278398	0.172438	0.118684
ATA	1547	10421	2928	14129	196	2198	149	1185	0.00368294	0.0203703	0.00615625	0.0264912	0.00288894	0.0190805	0.00290273	0.0209464	5.53098	4.30314	6.60468	7.2161	5.91373	1.27986
ATC	7716	2917	7929	605	1521	560	1074	234	0.0183695	0.00570195	0.0166711	0.00113435	0.0224187	0.00486128	0.020923	0.00413625	0.310404	0.0680427	0.21684	0.197689	0.198244	0.0997971
ATG	9042	3289	9451	2938	1138	743	884	352	0.0215263	0.00642911	0.0198712	0.00550861	0.0167735	0.00644988	0.0172216	0.00622205	0.298664	0.277216	0.384527	0.361294	0.330425	0.0507277
ATT	12868	33259	18416	3132	2180	1724	1547	721	0.0306348	0.0650124	0.0387205	0.00587235	0.0321321	0.0149658	0.0301377	0.0127446	2.12218	0.15166	0.465759	0.422878	0.790618	0.898532
CAA	1846	16018	3625	19970	278	2484	206	1321	0.00439477	0.0313109	0.00762173	0.0374428	0.00409758	0.0215632	0.00401317	0.0233504	7.12459	4.91264	5.26244	5.81843	5.77953	0.97118
CAC	13443	956	11967	899	1746	745	1318	353	0.0320037	0.00186872	0.0251612	0.00168558	0.0257351	0.00646724	0.0256765	0.00623973	0.0583909	0.0669914	0.2513	0.243013	0.154924	0.106613
CAG	6156	2147	6092	2143	581	1087	535	423	0.0146556	0.00419681	0.0128087	0.00401802	0.00856364	0.00943609	0.0104226	0.00747707	0.286363	0.313695	1.10188	0.717393	0.604832	0.385534
CAT	3902	5148	5294	4723	218	1261	253	691	0.00928948	0.010063	0.0111309	0.0088554	0.00321321	0.0109466	0.0049288	0.0122143	1.08326	0.795571	3.40674	2.47815	1.94093	1.22265
CCA	1627	11027	1832	16984	201	2710	162	1418	0.00387339	0.0215548	0.00385186	0.0318442	0.00296264	0.0235251	0.00315599	0.025065	5.56484	8.26722	7.94061	7.94203	7.42867	1.25202
CCC	9276	9516	11029	10834	779	3555	950	1647	0.0220833	0.0186012	0.023189	0.0203132	0.0114821	0.0308604	0.0185073	0.0291128	0.842319	0.875987	2.68771	1.57304	1.49476	0.863678
CCG	2572	20770	1913	20398	299	5654	278	2949	0.00612315	0.0405998	0.00402217	0.0382453	0.0044071	0.0490816	0.00541583	0.0521273	6.63054	9.50862	11.1369	9.62499	9.22527	1.88212
CCT	758	11240	1200	16095	442	2848	194	1407	0.00180457	0.0219712	0.00252305	0.0301774	0.00651485	0.0247231	0.00377939	0.0248705	12.1753	11.9606	3.79488	6.58056	8.62785	4.13284
CGA	2817	13907	1843	15761	185	2729	164	1356	0.00670642	0.0271845	0.00387499	0.0295511	0.0027268	0.0236901	0.00319495	0.023969	4.0535	7.62611	8.68785	7.50216	6.9674	2.01417
CGC	8341	2475	7583	662	2998	488	1983	271	0.0198574	0.00483796	0.0159436	0.00124122	0.044189	0.00423626	0.0386316	0.00479027	0.243635	0.0778506	0.0958669	0.123999	0.135338	0.074654
CGG	11206	2198	11151	2661	1521	1559	1337	672	0.0266781	0.0042965	0.0234455	0.00498925	0.0224187	0.0135335	0.0260466	0.0118785	0.16105	0.212802	0.603667	0.456046	0.358391	0.208036
CGT	7481	7138	9266	7181	431	2609	595	1173	0.01781	0.0139529	0.0194822	0.013464	0.00635272	0.0226484	0.0115914	0.0207343	0.78343	0.691094	3.56515	1.78876	1.70711	1.33472
CTA	516	4521	643	5622	171	1301	97	711	0.00122844	0.00883734	0.00135194	0.010541	0.00252045	0.0112938	0.0018897	0.0125678	7.19396	7.79695	4.48086	6.65072	6.53062	1.44448
CTC	6825	7923	7884	3048	663	1414	654	644	0.0162483	0.0154873	0.0165765	0.00571485	0.00977228	0.0122747	0.0127408	0.0113835	0.953169	0.344757	1.25608	0.893467	0.861868	0.379534
CTG	724	6023	1316	8110	124	1872	103	1013	0.00172362	0.0117734	0.00276695	0.0152059	0.0018277	0.0162506	0.00200658	0.0179061	6.83058	5.49553	8.89129	8.92365	7.53526	1.67566
CTT	971	9614	2393	11213	110	1883	96	1039	0.00231166	0.0187928	0.00503139	0.0210238	0.00162134	0.0163461	0.00187021	0.0183657	8.12958	4.17853	10.0818	9.82008	8.0525	2.72372
GAA	7825	3522	9962	3040	849	1514	763	640	0.018629	0.00688457	0.0209456	0.00569985	0.0125138	0.0131428	0.0148643	0.0113128	0.369563	0.272127	1.05026	0.761072	0.613257	0.359899
GAC	7327	428	6644	347	1045	405	792	200	0.0174434	0.000836625	0.0139693	0.000650608	0.0154028	0.00351575	0.0154293	0.00353526	0.0479624	0.0465741	0.228254	0.229127	0.137979	0.104746
GAG	11912	566	10181	387	1729	714	1277	304	0.0283589	0.00110638	0.021406	0.000725606	0.0254846	0.00619813	0.0248778	0.00537359	0.0390135	0.0338973	0.243211	0.216	0.13303	0.112087
GAT	16381	1134	16586	1040	2675	1135	1860	473	0.0389982	0.00221667	0.0348728	0.00194995	0.0394281	0.00985277	0.0362354	0.00836088	0.0568402	0.055916	0.249892	0.230738	0.148347	0.106484
GCA	511	6231	894	8456	44	1341	56	721	0.00121654	0.0121799	0.00187968	0.0158546	0.000648537	0.011641	0.00109096	0.0127446	10.012	8.43475	17.9497	11.682	12.0196	4.16979
GCC	6059	1163	5350	689	2311	361	1465	200	0.0144246	0.00227335	0.0112486	0.00129184	0.0340629	0.00313379	0.0285403	0.00353526	0.157602	0.114845	0.092	0.123869	0.122079	0.0272163
GCG	12021	2815	11707	3230	1759	2289	1542	1001	0.0286184	0.00550257	0.0246145	0.00605609	0.0259267	0.0198705	0.0300403	0.017694	0.192274	0.246038	0.766409	0.589007	0.448432	0.275349
GCT	7577	3386	7648	3661	840	2192	854	921	0.0180385	0.00661872	0.0160803	0.0068642	0.0123812	0.0190284	0.0166371	0.0162799	0.366921	0.426871	1.53689	0.978526	0.827301	0.547319
GGA	9639	5353	10920	5436	812	2389	760	1016	0.0229475	0.0104637	0.0229598	0.0101922	0.0119685	0.0207386	0.0148059	0.0179591	0.455983	0.443917	1.73277	1.21297	0.96141	0.62757
GGC	14162	893	11612	1321	2221	866	1665	447	0.0337154	0.00174558	0.0244148	0.00247681	0.0327364	0.00751762	0.0324365	0.0079013	0.0517738	0.101447	0.229641	0.243592	0.156614	0.0947506
GGG	10740	582	9406	415	1590	606	1119	281	0.0255687	0.00113765	0.0197765	0.000778105	0.0234358	0.0052606	0.0217997	0.00496703	0.044494	0.0393449	0.224469	0.227849	0.134039	0.1064
GGT	22381	73941	53184	73690	2758	588	1886	304	0.0532824	0.144535	0.111822	0.138165	0.0406515	0.00510434	0.0367419	0.00537359	2.71262	1.23558	0.125564	0.146252	1.055	1.22065
GTA	3755	28940	2727	21268	402	5652	363	2929	0.00893952	0.05657	0.00573364	0.0398765	0.00592527	0.0490642	0.00707175	0.0517738	6.32808	6.95483	8.2805	7.32122	7.22115	0.816649
GTC	7270	1689	6890	869	2716	466	1687	230	0.0173077	0.00330154	0.0144865	0.00162933	0.0400324	0.00404528	0.0328651	0.00406554	0.190756	0.112472	0.10105	0.123704	0.131996	0.0402506
GTG	9913	2313	9400	2325	940	1399	822	536	0.0235999	0.0045213	0.0197639	0.00435926	0.0138551	0.0121445	0.0160137	0.00947448	0.191582	0.220567	0.876537	0.591648	0.470083	0.326499
GTT	8080	4362	9970	3722	795	1835	770	787	0.019236	0.00852654	0.0209624	0.00697857	0.0117179	0.0159294	0.0150007	0.0139112	0.443259	0.332909	1.35941	0.927373	0.765737	0.472547
TAA	646	10943	1052	15521	107	2373	111	1282	0.00153793	0.0213906	0.00221188	0.0291011	0.00157712	0.0205997	0.00216244	0.022661	13.9087	13.1568	13.0615	10.4794	12.6516	1.4969
TAC	7331	2326	7915	2503	1649	1350	1348	578	0.0174529	0.00454671	0.0166416	0.004693	0.0243054	0.0117192	0.0262609	0.0102169	0.260513	0.282004	0.482163	0.389053	0.353433	0.102594
TAG	2158	14195	4459	18371	179	3315	189	1738	0.00513754	0.0277474	0.00937525	0.0344447	0.00263837	0.028777	0.00368199	0.0307214	5.40091	3.67401	10.9071	8.3437	7.08144	3.19708
TAT	2546	13448	3326	18991	380	3067	323	1526	0.00606126	0.0262872	0.00699307	0.0356072	0.005601	0.0266242	0.00629249	0.026974	4.33693	5.09179	4.75347	4.28669	4.61722	0.379293
TCA	389	7347	611	10656	51	1584	44	780	0.000926091	0.0143614	0.00128466	0.0199795	0.000751713	0.0137505	0.000857182	0.0137875	15.5076	15.5524	18.2922	16.0847	16.3592	1.31504
TCC	1044	9990	2159	14933	111	2661	114	1360	0.00248545	0.0195278	0.0045394	0.0279987	0.00163608	0.0230998	0.00222088	0.0240397	7.85684	6.16793	14.1189	10.8244	9.74203	3.49557
TCG	2117	19972	1296	16736	293	4903	289	2663	0.00503994	0.0390399	0.0027249	0.0313792	0.00431867	0.0425622	0.00563013	0.0470719	7.74611	11.5157	9.85541	8.36072	9.36949	1.6828
TCT	386	11404	488	16398	77	2735	89	1474	0.000918949	0.0222918	0.00102604	0.0307455	0.00113494	0.0237421	0.00173385	0.0260548	24.2579	29.9651	20.9193	15.0272	22.5424	6.24906
TGA	1360	12286	2085	19105	179	2666	180	1447	0.00323775	0.0240158	0.00438381	0.035821	0.00263837	0.0231432	0.00350665	0.0255776	7.41745	8.1712	8.77178	7.29401	7.91361	0.691104
TGC	17151	3682	17180	3761	2022	2060	1660	844	0.0408313	0.00719732	0.0361217	0.00705169	0.0298032	0.0178826	0.0323391	0.0149188	0.17627	0.19522	0.600021	0.461323	0.358208	0.207182
TGG	5152	8626	6884	8652	204	2391	306	1185	0.0122654	0.0168615	0.0144739	0.0162221	0.00300685	0.0207559	0.00596131	0.0209464	1.37473	1.12078	6.90287	3.51372	3.22803	2.67465
TGT	1054	6585	1980	9352	196	2391	226	1204	0.00250925	0.0128719	0.00416304	0.0175346	0.00288894	0.0207559	0.0044028	0.0212822	5.12977	4.21196	7.18462	4.8338	5.34004	1.28783
TTA	403	10067	501	13591	87	2289	88	1139	0.000959421	0.0196783	0.00105338	0.0254825	0.00128233	0.0198705	0.00171436	0.0201333	20.5106	24.1913	15.4955	11.7439	17.9853	5.4786
TTC	1598	7476	3402	10085	155	1969	158	999	0.00380435	0.0146136	0.00715286	0.0189089	0.00228462	0.0170926	0.00307806	0.0176586	3.84128	2.64354	7.4816	5.73692	4.92584	2.1272
TTG	1401	18950	1943	22646	216	3586	168	1922	0.00333536	0.0370422	0.00408525	0.0424602	0.00318373	0.0311296	0.00327288	0.0339738	11.1059	10.3935	9.77771	10.3804	10.4144	0.543187
TTT	1436	9585	2098	12640	215	2395	175	1255	0.00341868	0.0187361	0.00441114	0.0236994	0.00316899	0.0207907	0.00340925	0.0221837	5.48051	5.37262	6.56066	6.50693	5.98018	0.64115
Total:	420045	511579	475614	533347	67845	115196	51331	56573

## Sheet: Cleavage Data
PAM	Read Counts										Normalized Read Counts										Depletion					Mean	Stdev
	#1		#2		#3		#4		#5		#1		#2		#3		#4		#5
	Uncut	Cut	Uncut	Cut	Uncut	Cut	Uncut	Cut	Uncut	Cut	Uncut	Cut	Uncut	Cut	Uncut	Cut	Uncut	Cut	Uncut	Cut	#1	#2	#3	#4	#5
AAA	3564	6307	3382	5102	4014	3850	2519	4695	1317	5035	0.0155464	0.021655	0.0160252	0.0207973	0.0160244	0.024141	0.0161799	0.0236121	0.0145507	0.0240574	0.717913	0.77054	0.663785	0.685239	0.604833	0.688462	0.0616792
AAC	3154	5590	2951	4756	3767	3933	2279	4812	1342	5339	0.013758	0.0191932	0.0139829	0.0193869	0.0150383	0.0246614	0.0146383	0.0242005	0.0148269	0.0255099	0.716815	0.721256	0.609793	0.604878	0.581222	0.646793	0.0668454
AAG	3739	6132	3247	5262	3995	4421	2517	5529	1519	5841	0.0163098	0.0210541	0.0153855	0.0214495	0.0159485	0.0277213	0.0161671	0.0278064	0.0167825	0.0279085	0.774659	0.717288	0.575317	0.581414	0.60134	0.650003	0.090439
AAT	1711	3166	1690	2560	2256	2381	1315	2998	818	3256	0.0074635	0.0108704	0.00800785	0.0104353	0.00900624	0.0149298	0.00844643	0.0150775	0.00903758	0.0155573	0.686588	0.767377	0.60324	0.5602	0.580922	0.639666	0.0860293
ACA	3103	3830	2918	3357	3390	1282	2151	1438	1229	1380	0.0135355	0.0131503	0.0138266	0.0136842	0.0135333	0.00803863	0.0138162	0.00723198	0.0135785	0.00659369	1.0293	1.01041	1.68354	1.91043	2.05931	1.5386	0.492134
ACC	4678	7955	4431	7165	6289	6790	3807	8267	2206	8732	0.0204058	0.0273134	0.0209957	0.0292068	0.0251065	0.0425759	0.0244529	0.0415764	0.0243727	0.0417218	0.747097	0.718865	0.589688	0.588145	0.584172	0.645594	0.0804209
ACG	1480	2444	1351	2228	1658	1774	967	2092	570	2248	0.00645586	0.00839145	0.00640154	0.00908202	0.00661895	0.0111237	0.00621118	0.0105211	0.00629758	0.010741	0.769339	0.704859	0.595034	0.590356	0.586311	0.64918	0.0834908
ACT	2528	4406	2314	3544	2888	2654	1732	3378	979	3546	0.0110273	0.0151279	0.0109646	0.0144464	0.0115293	0.0166416	0.0111249	0.0169886	0.0108164	0.0169429	0.728936	0.758982	0.692798	0.654843	0.6384	0.694792	0.050165
AGA	3491	5996	3253	4858	3707	3246	2176	3982	1231	4380	0.015228	0.0205872	0.0154139	0.0198027	0.0147988	0.0203536	0.0139768	0.0200263	0.0136006	0.0209278	0.739682	0.778374	0.727084	0.697922	0.64988	0.718589	0.048061
AGC	4826	8362	4418	6818	4913	5357	3186	6849	1756	7007	0.0210513	0.0287108	0.0209341	0.0277923	0.0196133	0.0335904	0.0204641	0.034445	0.019401	0.0334797	0.73322	0.753235	0.583896	0.594111	0.579484	0.648789	0.0866624
AGG	2140	3540	2002	3205	2520	2755	1533	3488	911	3816	0.00933483	0.0121545	0.00948622	0.0130646	0.0100602	0.0172749	0.00984668	0.0175418	0.0100651	0.018233	0.768011	0.726103	0.582357	0.561326	0.552026	0.637964	0.101281
AGT	3211	5502	2812	4439	3192	3541	2089	4426	1259	4860	0.0140066	0.0188911	0.0133243	0.0180947	0.0127429	0.0222034	0.0134179	0.0222592	0.0139099	0.0232213	0.741441	0.736363	0.573915	0.602804	0.599016	0.650708	0.0812916
ATA	3867	4039	3495	3505	4131	1786	2582	1966	1526	2078	0.0168681	0.0138679	0.0165606	0.0142875	0.0164915	0.0111989	0.0165846	0.0098874	0.0168598	0.00992876	1.21635	1.1591	1.4726	1.67734	1.69808	1.44469	0.251404
ATC	2570	4345	2427	3756	2837	3001	1740	3777	1038	3980	0.0112105	0.0149185	0.0115	0.0153106	0.0113257	0.0188174	0.0111763	0.0189953	0.0114682	0.0190166	0.75145	0.751115	0.601872	0.588371	0.603064	0.659174	0.0842806
ATG	2356	4289	2119	3438	2747	2730	1688	3575	967	3648	0.010277	0.0147262	0.0100406	0.0140143	0.0109664	0.0171181	0.0108423	0.0179794	0.0106838	0.0174303	0.697873	0.716452	0.640629	0.603039	0.612944	0.654187	0.0507106
ATT	5114	8693	4822	7585	6446	6023	3589	7403	2149	8113	0.0223076	0.0298473	0.0228484	0.0309188	0.0257333	0.0377665	0.0230527	0.0372311	0.023743	0.0387642	0.747391	0.738982	0.681378	0.619177	0.612497	0.679885	0.0637932
CAA	4119	2221	3801	1722	3972	1065	2601	1207	1498	1168	0.0179674	0.00762578	0.0180105	0.0070194	0.0158567	0.00667795	0.0167066	0.00607024	0.0165505	0.00558075	2.35614	2.56582	2.37449	2.75221	2.96564	2.60286	0.258995
CAC	3714	6402	3249	5194	3880	4235	2350	5447	1432	5667	0.0162007	0.0219812	0.015395	0.0211723	0.0154895	0.0265551	0.0150944	0.027394	0.0158213	0.0270771	0.737027	0.727126	0.583296	0.55101	0.584304	0.636553	0.0882925
CAG	2537	4228	2374	3590	2409	1625	1501	2098	882	2116	0.0110666	0.0145168	0.0112489	0.0146339	0.00961704	0.0101894	0.00964114	0.0105513	0.00974467	0.0101103	0.762329	0.768685	0.943831	0.913744	0.963834	0.870484	0.0975011
CAT	2223	3618	2192	2910	2586	1086	1495	1330	922	1232	0.00969688	0.0124224	0.0103865	0.0118621	0.0103236	0.00680963	0.0096026	0.00668883	0.0101866	0.00588654	0.780599	0.875608	1.51604	1.43562	1.73049	1.26767	0.416847
CCA	4649	3172	4188	2502	4611	1538	2919	1761	1633	1726	0.0202793	0.010891	0.0198443	0.0101989	0.0184077	0.00964384	0.0187492	0.00885641	0.018042	0.00824689	1.86202	1.94572	1.90875	2.11702	2.18773	2.00425	0.140675
CCC	4972	7986	4704	6774	4727	2677	3168	3289	1861	3356	0.0216882	0.0274198	0.0222893	0.0276129	0.0188708	0.0167858	0.0203485	0.016541	0.020561	0.0160351	0.790968	0.807206	1.12421	1.23019	1.28225	1.04696	0.233407
CCG	5029	2626	4667	2301	5364	1086	3532	1362	2007	1313	0.0219368	0.00901634	0.022114	0.00937959	0.0214138	0.00680963	0.0226865	0.00684976	0.0221741	0.00627356	2.43301	2.35767	3.14463	3.31202	3.53453	2.95637	0.531165
CCT	4284	1899	3947	1616	4393	958	2820	1192	1653	1198	0.0186871	0.00652019	0.0187023	0.00658731	0.0175374	0.00600702	0.0181133	0.0059948	0.018263	0.00572409	2.86604	2.83915	2.91949	3.0215	3.19055	2.96734	0.142952
CGA	4805	3295	4281	2853	4447	1263	2956	1472	1597	1632	0.0209597	0.0113133	0.020285	0.0116297	0.017753	0.00791949	0.0189868	0.00740297	0.0176443	0.00779776	1.85266	1.74424	2.24168	2.56475	2.26274	2.13321	0.333461
CGC	2674	4394	2563	3803	3051	3169	1824	3901	1145	4231	0.0116642	0.0150867	0.0121444	0.0155022	0.01218	0.0198708	0.0117158	0.0196189	0.0126504	0.0202159	0.77314	0.783401	0.612958	0.59717	0.625766	0.678487	0.0917228
CGG	4470	7804	4143	6307	4860	4127	2786	5238	1633	5718	0.0194984	0.0267949	0.0196311	0.0257093	0.0194017	0.0258779	0.0178949	0.0263429	0.018042	0.0273208	0.727691	0.763579	0.749743	0.679305	0.660376	0.716139	0.0446641
CGT	4430	7056	4166	6023	4702	1793	2985	2232	1630	2449	0.019324	0.0242267	0.0197401	0.0245516	0.018771	0.0112428	0.0191731	0.0112252	0.0180089	0.0117014	0.797631	0.804023	1.6696	1.70805	1.53903	1.30367	0.463288
CTA	1110	725	1048	582	1327	421	851	412	496	495	0.0048419	0.00248928	0.00496581	0.00237241	0.00529755	0.00263983	0.0054661	0.00207203	0.00548	0.00236513	1.9451	2.09315	2.00678	2.63804	2.317	2.20001	0.282531
CTC	2850	4889	2783	4222	3493	2320	2042	3065	1258	3331	0.0124319	0.0167863	0.0131869	0.0172102	0.0139445	0.0145473	0.0131161	0.0154145	0.0138989	0.0159156	0.740597	0.766226	0.958564	0.850892	0.873283	0.837913	0.0874438
CTG	2142	1573	1942	1394	2179	690	1456	921	864	920	0.00934355	0.00540088	0.00920192	0.00568237	0.00869885	0.00432656	0.0093521	0.00463189	0.0095458	0.00439579	1.73001	1.61938	2.01057	2.01907	2.17158	1.91012	0.227646
CTT	2319	1579	2129	1227	2938	912	1752	962	1086	1024	0.0101156	0.00542148	0.010088	0.00500163	0.0117289	0.00571859	0.0112533	0.00483809	0.0119985	0.00489271	1.86585	2.01694	2.05101	2.32599	2.45233	2.14242	0.239968
GAA	3254	5342	2987	4717	3649	2449	2251	3163	1215	3132	0.0141942	0.0183417	0.0141535	0.0192279	0.0145673	0.0153562	0.0144585	0.0159073	0.0134238	0.0149648	0.773875	0.736091	0.948628	0.90892	0.897023	0.852907	0.0923827
GAC	2401	3930	2040	3109	2414	2562	1440	3328	891	3467	0.0104733	0.0134936	0.00966628	0.0126732	0.009637	0.0160647	0.00924933	0.0167372	0.00984411	0.0165655	0.77617	0.762731	0.599886	0.552622	0.594255	0.657133	0.104252
GAG	3815	6528	3273	5308	3978	4233	2349	5286	1418	5509	0.0166413	0.0224138	0.0155087	0.021637	0.0158807	0.0265425	0.015088	0.0265843	0.0156666	0.0263222	0.742457	0.716766	0.598311	0.567551	0.595186	0.644054	0.0795351
GAT	5390	9386	4993	7724	6513	6649	3924	8511	2251	9237	0.0235116	0.0322267	0.0236587	0.0314854	0.0260007	0.0416917	0.0252044	0.0428035	0.0248699	0.0441347	0.729567	0.751417	0.623642	0.58884	0.5635	0.651393	0.0844456
GCA	2288	1855	2067	1436	2232	639	1417	750	769	714	0.00998041	0.00636912	0.00979421	0.00585358	0.00891043	0.00400677	0.00910159	0.0037719	0.0084962	0.00341152	1.567	1.6732	2.22384	2.413	2.49045	2.0735	0.426758
GCC	2117	3566	1968	3104	2514	2742	1513	3248	873	3453	0.0092345	0.0122438	0.00932511	0.0126529	0.0100362	0.0171934	0.00971822	0.0163348	0.00964524	0.0164986	0.754217	0.736996	0.583725	0.594939	0.584611	0.650898	0.0867834
GCG	5352	9263	5118	7731	5847	4750	3559	6106	2078	6440	0.0233458	0.0318044	0.024251	0.0315139	0.023342	0.0297843	0.02286	0.0307083	0.0229585	0.0307706	0.734043	0.769532	0.7837	0.744424	0.74612	0.755564	0.0203912
GCT	4661	7504	4203	6073	4342	2852	2703	3801	1637	3988	0.0203316	0.0257649	0.0199154	0.0247554	0.0173338	0.0178831	0.0173618	0.019116	0.0180862	0.0190548	0.78912	0.804485	0.969284	0.908233	0.949167	0.884058	0.0828131
GGA	4110	6905	4066	5758	4836	2593	3049	3145	1742	3485	0.0179281	0.0237082	0.0192662	0.0234714	0.0193059	0.0162591	0.0195842	0.0158168	0.0192463	0.0166515	0.756197	0.820838	1.18739	1.23819	1.15583	1.03169	0.225083
GGC	4946	8207	4534	6948	5174	5399	3210	6954	1863	7512	0.0215748	0.0281786	0.0214838	0.0283222	0.0206553	0.0338538	0.0206183	0.034973	0.0205831	0.0358926	0.765644	0.758549	0.610132	0.589549	0.573464	0.659468	0.0946173
GGG	3369	5675	3116	4837	3725	3897	2350	5127	1310	5186	0.0146958	0.019485	0.0147648	0.0197171	0.0148707	0.0244357	0.0150944	0.0257847	0.0144734	0.0247789	0.75421	0.74883	0.608564	0.585401	0.584101	0.656221	0.0875587
GGT	2359	3886	2202	3491	2793	2995	1734	3797	1011	4108	0.0102901	0.0133425	0.0104339	0.0142304	0.01115	0.0187798	0.0111377	0.0190959	0.0111699	0.0196282	0.771227	0.733212	0.593724	0.583254	0.569076	0.650098	0.0945924
GTA	4982	2995	4603	2487	5797	1665	3772	2092	2152	2027	0.0217318	0.0102833	0.0218107	0.0101378	0.0231424	0.0104402	0.0242281	0.0105211	0.0237761	0.00968508	2.11331	2.15143	2.21666	2.30282	2.45492	2.24783	0.136262
GTC	2190	3802	2019	3288	2674	2959	1688	3552	939	3946	0.00955293	0.0130541	0.00956677	0.0134029	0.0106749	0.0185541	0.0108423	0.0178637	0.0103744	0.0188541	0.731794	0.713784	0.575343	0.606944	0.550247	0.635622	0.0823152
GTG	3620	5856	3120	4711	3531	2647	2135	3430	1234	3655	0.0157907	0.0201065	0.0147837	0.0192035	0.0140962	0.0165977	0.0137134	0.0172501	0.0136337	0.0174637	0.785352	0.769845	0.849287	0.794974	0.780687	0.796029	0.0311146
GTT	4025	6731	3806	5576	4207	2828	2725	3665	1660	3783	0.0175573	0.0231108	0.0180342	0.0227295	0.0167949	0.0177326	0.0175031	0.018432	0.0183403	0.0180753	0.759702	0.793429	0.947117	0.949602	1.01466	0.892902	0.110246
TAA	3667	1541	3392	1225	3889	765	2579	928	1421	892	0.0159957	0.00529101	0.0160726	0.00499348	0.0155254	0.00479684	0.0165653	0.00466709	0.0156997	0.00426201	3.02319	3.21871	3.23659	3.54938	3.68365	3.3423	0.268181
TAC	2413	4039	2236	3525	2538	2474	1712	3098	1020	3265	0.0105257	0.0138679	0.010595	0.014369	0.010132	0.0155129	0.0109964	0.0155804	0.0112693	0.0156003	0.758998	0.737352	0.653134	0.705784	0.722381	0.71553	0.0400024
TAG	5343	5531	4707	4780	5215	1413	3417	1665	2117	1706	0.0233065	0.0189906	0.0223035	0.0194848	0.0208189	0.00886005	0.0219479	0.00837361	0.0233894	0.00815133	1.22727	1.14466	2.34976	2.62108	2.8694	2.04243	0.803685
TAT	5109	3776	4631	3032	5579	1828	3406	2431	2009	2410	0.0222858	0.0129649	0.0219434	0.0123594	0.0222721	0.0114623	0.0218772	0.012226	0.0221962	0.0115151	1.71894	1.77545	1.94308	1.78941	1.92758	1.83089	0.0990744
TCA	2558	957	2321	799	2639	527	1733	596	1034	586	0.0111582	0.00328585	0.0109978	0.00325697	0.0105352	0.00330449	0.0111313	0.0029974	0.011424	0.00279993	3.39583	3.37668	3.18815	3.71365	4.08011	3.55089	0.350905
TCC	4188	3712	3757	3212	4231	1059	2552	1285	1428	1208	0.0182683	0.0127451	0.0178021	0.0130931	0.0168907	0.00664033	0.0163919	0.00646251	0.0157771	0.00577187	1.43336	1.35965	2.54365	2.53645	2.73345	2.12131	0.666863
TCG	3924	1403	3679	1246	4965	932	3095	1148	1840	1113	0.0171168	0.00481718	0.0174325	0.00507908	0.0198209	0.00584399	0.0198796	0.00577352	0.020329	0.00531795	3.55327	3.43221	3.39167	3.44325	3.82271	3.52862	0.174955
TCT	4140	1131	3901	963	4769	676	2974	789	1749	763	0.018059	0.00388328	0.0184844	0.00392549	0.0190385	0.00423878	0.0191024	0.00396803	0.0193236	0.00364564	4.65045	4.70882	4.4915	4.81408	5.30047	4.79306	0.306709
TGA	4406	2479	4066	2033	4742	1363	3019	1681	1704	1548	0.0192193	0.00851162	0.0192662	0.00828714	0.0189307	0.00854653	0.0193915	0.00845408	0.0188264	0.0073964	2.25801	2.32483	2.21501	2.29374	2.54535	2.32739	0.128539
TGC	5189	8758	4670	7674	5875	5290	3666	6746	2126	7209	0.0226348	0.0300705	0.0221282	0.0312816	0.0234537	0.0331703	0.0235472	0.0339269	0.0234889	0.0344449	0.752724	0.707387	0.707071	0.694057	0.681926	0.708633	0.0268035
TGG	3694	5536	3400	4816	3959	1188	2426	1404	1466	1435	0.0161135	0.0190078	0.0161105	0.0196315	0.0158048	0.00744921	0.0155825	0.00706099	0.0161969	0.00685648	0.84773	0.820643	2.12168	2.20685	2.36228	1.67184	0.769576
TGT	2300	2139	2084	1992	2577	903	1683	1013	940	981	0.0100328	0.00734423	0.00987476	0.00812001	0.0102877	0.00566215	0.0108102	0.00509457	0.0103855	0.00468725	1.36607	1.2161	1.81693	2.1219	2.21569	1.74734	0.444988
TTA	3458	1466	3142	1192	3507	687	2224	720	1309	746	0.015084	0.00503349	0.014888	0.00485896	0.0140004	0.00430775	0.0142851	0.00362102	0.0144623	0.00356442	2.99673	3.06402	3.25005	3.94504	4.05742	3.46265	0.501905
TTC	3281	3939	3002	3433	3749	1255	2300	1417	1321	1490	0.0143119	0.0135245	0.0142246	0.013994	0.0149665	0.00786933	0.0147732	0.00712637	0.0145949	0.00711927	1.05822	1.01648	1.90188	2.07304	2.05006	1.61993	0.536068
TTG	4961	2780	4603	2343	6116	1344	3607	1695	2086	1606	0.0216402	0.0095451	0.0218107	0.00955079	0.0244159	0.00842739	0.0231683	0.00852448	0.0230469	0.00767353	2.26716	2.28366	2.8972	2.71785	3.00343	2.63386	0.34282
TTT	3880	2568	3528	2159	4228	1428	2567	1704	1484	1856	0.0169248	0.0088172	0.016717	0.00880075	0.0168787	0.0089541	0.0164882	0.00856975	0.0163958	0.00886804	1.91952	1.89949	1.88503	1.924	1.84886	1.89538	0.0303726
Total:	229249	291249	211043	245320	250493	159480	155687	198839	90511	209291
